# Supplementary material for: A brain-to-small intestine circuit mediates morphine-induced constipation in male mice
Source: Nat Commun. 2025 Dec 23;17:1023. doi: 10.1038/s41467-025-67765-7 (PMC12847740; doi:10.1038/s41467-025-67765-7)
Supplement: Supplementary file 8 — Source data [file 41467_2025_67765_MOESM8_ESM.xlsx]

## Sheet: Fig1
Figure 1b		Control (Saline)										Morphine (10mg/kg)
	BL	110.35	78.77	83.82	124.63	137.96	153.03	155.82	168.51	171.52	182.85	188.07	167.03	160.2	110.07	70.39	133.8	128.05	99.5	89.52	102.81
	2 h	84.47	115.82	95.25	52.71	82.45	101.82	89.14	54.37	46.51	46.51	23.47	0	0	6.19	38	0	0	69.6	0	3.6
	4 h	83.42	78.46	39.26	44.7	36.42	95.79	45.01	39.01	20.69	20.69	10.63	12.57	17.71	26.01	12.74	10.61	0	0	28.99	12.79
	6 h	19.47	110.31	45.19	65.62	62.28	131.13	61.79	16.33	66.37	66.37	9.7	0.56	31.72	26.56	61.58	7	57.77	8.8	18.9	18.7
	8 h	19.98	67.25	110.53	25.58	48.53	98.7	52.68	0	77.33	77.33	39.55	44.93	42.89	33.7	48.65	70.98	65.47	64.74	20.41	49.52
	10 h	125.74	110.82	111.18	85.87	116.53	21.51	0	46.45	63.235	63.235	124.46	95.08	87.73	46.56	83.15	22.43	62.81	68.6	120.26	105.86
Figure 1c	0 mg/kg	3 mg/kg	6 mg/kg	10 mg/kg
	84.47	75.88	82.34	23.47
	115.82	65.22	21.37	0
	95.25	57.34	12.62	0
	52.71	24.26	0	6.19
	82.45	40.91	0	38
	101.82	71.73	101.52	0
	89.14	72.14	105.25	0
	54.37	64.93	12.35	69.6
	46.51	11.61	42.58	0
	47.63	49.05	27.7	3.6
Figure 1d		Control (Saline)								Morphine (10mg/kg)
	BL	38	45	40	41	65	48	44	52	43	65	45	46	44	44	58	37
	2 h	44	41	52	38	49	45	52	50	35	45	40	39	29	32	35	22
	4 h	40	44	48	65	66	38	55	45	33	30	35	28	13	25	28	18
	6 h	66	65	55	58	54	35	58	42	18	15	44	25	36	16	25	24
	8 h	45	35	55	28	55	42	48	40	35	54	38	44	52	45	52	47
	10 h	55	65	45	58	52	51	50	38	56	45	55	53	54	50	44	38
Figure 1e	0 mg/kg	3 mg/kg	6 mg/kg	10 mg/kg
	82.5	51.61	53.03	42.33
	86.67	65.76	48.7	44.26
	83.02	50	34	50
	94.41	76.23	55.4	19.68
	98	82.12	76.6	35.19
	74.47	75.29	55	38.71
	76.36	66	63.8	25.61
Figure 1h left	Control (Saline)	morphine (10mg/kg)
	0.234232	0.0750941
	0.188183	0.105046
	0.207228	0.106455
	0.222332	0.0803162
	0.194379	0.0775082
	0.154666	0.09517
	0.22245	0.108826
	0.215008	0.0667319
Figure 1h right	Control (Saline)	morphine (10mg/kg)
	25.5532	80.0782
	19.1053	77.4901
	19.2933	56.9459
	23.9286	104.933
	23.7995	85.6136
	22.9471	84.7293
	24.5451	105.099
	20.5351	72.8199
Figure 1j left	Saline	Morphine
	0.121808	0.120172
	0.147384	0.105869
	0.136308	0.0994732
	0.164585	0.124875
	0.148859	0.128111
Figure 1j right	Saline	Morphine
	36.4756	58.2554
	27.4556	92.1982
	24.3042	42.6593
	23.4359	82.1533
	20.9455	65.6878

## Sheet: Fig2
Figure 2c	mCherry+ ChAT+/mCherry+ %
	67
	100
	67
	75
	86
	71
Figure 2l left	mCherry	ChR2-mCherry
	0.0712229	0.108258
	0.103332	0.129752
	0.0847677	0.143907
	0.0922501	0.161871
	0.076384	0.152972
	0.0852344	0.142784
Figure 2l right	mCherry	ChR2-mCherry
	69.1626	49.8101
	86.7934	68.1943
	96.11	76.0657
	115.034	59.2568
	106.375	41.1456
	81.1441	48.055

## Sheet: Fig3
Figure 3d	Pre-morphine	Post-morphine
	10.75	5.75
	4.625	2
	7.6	5.5
	6	3.875
	7.24375	3.625
	8.625	2.5
	7.25	4.875
	5.14286	3.25
	4.75	4
	8.71429	2.8
	5.375	4.57143
	6.16667	3.875
	3.875	3.14286
	8	3
	4	4.16667
	6.85714	2.85714
	9.16667	2.66667
	3.83333	2.16667
	7	5.11111
	7.57143	4.5
	8.85714	2.33333
	8.625	1.8
	11	1
	6.14286	3.25
	9	2
	7.375	1.33333
	7.375	4.71429
	10.5	3.66667
Figure 3f		Morphine+hM3Dq							Morphine+mCherry
	BL	90.93	63.935	75.685	56.82	99.21	49.48	46.565	46	107.9	76.735	71.995	73.4	102.675	88.905
	1 h	0	0	0	0	0.14	9.84	0.09	8.6	3.65	0	0.07	20.38	0.2	0.15
	2 h	0	67.71	43.22	36.59	35.23	24.31	41.44	4.02	12.65	0	0	18.44	1.9	0
	3 h	31.77	21.2	14.24	27.2	23.98	31.55	25.03	17.33	15.68	0	0	0	0	0
	4 h	6.03	41.94	33.15	0	10.5	9.8	16.3	7.53	98.49	52.21	5.8	15.8	19.7	8.5
	5 h	28.4	24.25	47.18	19	27.2	35.1	63.3	14	42.36	20.55	30.44	50.04	34.45	11.81
	6 h	44.25	67.59	42.7	52.44	30.2	25.3	27.4	10.98	129.36	41.32	35.2	27.1	8.9	15.7
Figure 3h left	Morphine+mCherry	Morphine+hM3Dq
	0.120858	0.222349
	0.163608	0.175394
	0.110676	0.235626
	0.186005	0.195499
	0.108397	0.202313
Figure 3h right	Morphine+mCherry	Morphine+hM3Dq
	103.672	59.4243
	84.722	55.2503
	76.5966	38.6348
	80.4696	40.8546
	77.9223	49.0836
Figure 3j		mCherry							hM4Di
	BL	62.87	69.42	71.28	52.44	56.42	97.49	63.06	64.13	39.77	61.23	45.65	55.72	58.18	88.78
	1 h	52.06	38.04	94.64	28.31	49.32	66.39	44.2	0	14.46	0	0	0	13.03	23.58
	2 h	50.87	41.76	40.65	27.14	38.25	58.64	82	25.28	47.57	0	0	0	28.51	13.64
	3 h	43.74	63.73	66.5	24.97	31.25	41.13	65.48	26.54	23.3	37.47	25.53	21.67	23.97	8.54
	4 h	47.77	9.6	72.62	27.27	44.89	15.79	0	8.75	7.68	12.36	35.64	38.74	12.7	13.6
	5 h	26.96	16.04	25.5	27.76	52.02	15.4	43.8	49.68	28.9	34.39	14.68	29.77	36.62	32.89
	6 h	27.06	39.43	48.69	66.71	43.84	39.14	36.43	30.85	45.28	34.94	28.82	31.75	25.41	31.5
Figure 3l left	mCherry	hM4Di
	0.214182	0.0952143
	0.251599	0.105846
	0.199647	0.147961
	0.212531	0.138216
	0.270648	0.125568
Figure 3l right	mCherry	hM4Di
	20.7793	87.1279
	17.0909	64.1723
	27.5995	92.3864
	18.5608	90.3863
	21.6783	64.0513

## Sheet: Fig4
Figure 4d	Glutmate	GABA
	90	10
	90	0
	90	20
	100	20
	100	10
	86	0
Figure 4h	FG+	FG-
	77.78	22.22
	100	0
	100	0
	91.67	8.33
	75	25
Figure 4m	DNQX	ACSF
	0	-120
	0	-100
	-5	-140
	-10	-143
	-6	-112

## Sheet: Fig5
Figure 5f	Pre-morphine	Post-morphine
	4.13752	3.85714
	4	2.2
	3.33333	1
	3.67778	3.5
	5	3.5
	4	1
	5.5	2
	3.5	1
	2.33333	1.33333
	7.81739	3.57143
	2	1.33333
	4.965	3.625
	5.5	5.25
	7	3.42857
	8	6.2
	5.5	3.16667
	6.19282	2.5
	2.75	3.83333
	2	1
	2	3.25
	3.33333	3.6
	2	2.75
	1.5	1
	2	3.5
	1	3
Figure 5h		ACSF										Morphine
	BL	108.12	40.15	73	79.33	65.87	82.44	73.58	99.68	75.24	85.58	65.95	56.32	49.68	81.7	52.6	92.5	101.57	76.85	78.54	65.58
	2 h	39.04	47.2	86.39	56.09	70.54	61.38	53.65	69.68	65.58	45.58	0	0	0	0	0	0	0	0	3.58	0
	4 h	65.91	69	70.24	57.83	98.11	53.82	35.87	45.85	25.58	68.58	4.66	0	0	9.23	0	0	2.8	0	15.85	0
	6 h	60	74.35	40.6	58	23.01	34.65	83.54	72.58	45.58	25.85	16	66	91.12	99.8	6.24	0	62.3	42.8	45.58	65.58
	8 h	40.89	60	40.37	17.88	13.14	27.76	45.85	55.25	65.58	78.58	100.77	79	103.77	67.8	44.72	112.92	88.54	62.56	78.58	42.58
	10 h	96.54	90.56	48.72	57.84	52.02	43.92	36.85	75.58	45.52	65.58	13.1	43.8	112.91	35.07	114.21	77.52	68.58	72.58	85.54	45.58
Figure 5j left	ACSF	Morphine
	0.274021	0.147603
	0.1842	0.136199
	0.179335	0.189168
	0.189948	0.206985
	0.176578	0.148094
	0.187994	0.161331
	0.266234	0.12958
	0.187853	0.120102
	0.231035	0.165534
	0.250979	0.149702
Figure 5j right	ACSF	Morphine
	19.9841	44.1928
	14.2022	49.798
	22.8161	50.683
	13.1066	52.2325
	24.0519	63.8035
	13.4621	45.9048
	18.356	68.2688
	29.8231	60.7823
	22.6844	51.0716
	22.0053	59.7065
Figure 5l		Morphine+ACSF										Morphine+Naloxone
	BL	45.8	89.57	77.85	85.42	95.87	115.8	120.84	48.57	67.57	77.85	168.54	92.78	79.52	65.84	108.85	138.5	76.54	64.85	94.82	90.87
	2 h	0	0	0	0	12.7	3.8	0	0	18.2	23.8	0	0	0	0	3.7	0	0	15.8	23.8	9.47
	4 h	0	0	0	0	0	18.7	0	0	6.8	17.5	23.87	54.87	99.7	99.5	51.8	3.8	7.8	25.8	47.87	88.4
	6 h	3.5	3.6	14.6	3.6	17.8	23.87	0	0	18.7	56.87	58.7	17.53	79.9	15	16.7	51.8	17.8	43.7	6.8	31.8
	8 h	104.5	46.9	79.3	26.22	85.4	108.8	56.8	87.54	91.57	68.84	58.23	125.55	54	93.6	100.1	42.12	54.24	58.27	61.52	43.5
	10 h	121.5	42.81	29.2	38.12	56.4	73.2	98.8	46.2	51.2	36.87	64.62	31.1	27	75.22	43.8	23.85	40.25	40.58	38.21	75.2
Figure 5n left	Morphine + ACSF	Morphine + Naloxone
	0.0975793	0.153432
	0.0803286	0.202132
	0.103939	0.179521
	0.0418472	0.152908
	0.0778611	0.177994
	0.0778611	0.180999
	0.0963853	0.144602
	0.0725382	0.165444
	0.0963853	0.159723
	0.0613462	0.174162
Figure 5n right	Morphine + ACSF	Morphine + Naloxone
	88.9674	20.1147
	76.8209	64.4524
	66.5172	58.8419
	66.5172	35.4231
	84.3003	29.7653
	104.2	39.5966
	84.3003	24.1801
	134.79	39.8087
	69.8193	17.2071
	67.8214	29.2742

## Sheet: Fig6
Figure 6c
							EGFP	shMOR
							0.489696	0.192891
							0.566182	0.195176
							0.487176	0.305603
							0.465323	0.252773
Figure 6e		Morphine+EGFP											Morphine+shMOR
	0 pA	0	0	0	0	0	0	0	0	0	0	0	4	0	0	0	0	0	2	0	0	0
	20 pA	4	0	2	4	0	6	6	16	0	4	0	20	6	24	20	10	24	10	12	0	16
	40 pA	16	12	10	8	8	16	10	24	12	8	12	32	16	36	28	16	28	32	21	10	30
	60 pA	18	21	16	18	12	24	16	32	16	10	16	36	36	40	30	36	30	36	30	12	32
	80 pA	24	24	20	22	16	30	20	36	24	20	20	40	38	50	36	38	36	40	36	16	37
	100 pA	26	24	30	26	16	36	20	44	26	24	22	52	38	52	44	40	36	44	40	30	42
		Morphine + EGFP										Morphine + shMOR
Figure 6f	BL	50.5	82	114	69	89.2	78	85	92	78	92	54.1	89	55.8	66	78.2	54	38	68	72	84
	2 h	8.6	0	35.5	0	0	9	0	12	0	0	24	48	65	16.9	48	32	28	0	38	45
	4 h	31.4	20	26	18	20	8.3	0	0	26	18	54.8	72.5	106.5	51.5	41.3	35	0	87	0	38
	6 h	73.6	77.8	55.1	34.7	35	18	8.6	22.8	20.3	41.2	113	114	75	87	62	78	85	54	69	0
	8 h	163	165	102	89	95	89	69	86	84	72	87	92	99	54	68	54	52	68	98	48
	10 h	28	48	68	47	48	68	75	42	82	38	48	72	55	48	60	58	83	97	25	68
Figure 6h left	Morphine + EGFP	Morphine + shMOR
	0.111015	0.172698
	0.086192	0.139232
	0.0605886	0.130832
	0.133747	0.145995
	0.126521	0.185642
	0.105638	0.111967
Figure 6h right	Morphine + EGFP	Morphine + shMOR
	108.142	37.6064
	66.6069	20.8027
	68.2441	33.2873
	93.9816	23.8618
	72.3474	29.0528
	82.0915	34.5821
Figure 6j		EGFP + Naloxegol								shMOR + Naloxegol
	BL	115	95	114	86	154	137	115	158	72	95	85	87	112	98	68	138
	2 h	19	40	14	0	0	0	37	0	19	29	68	95	45	35	54	38
	4 h	28	55	35	65	31	48	82	25	70	85	75	41	62	86	68	98
	6 h	31	38	58	77	78	36	56	28	82	75	108	115	85	67	105	74
	8 h	154	134	135	117	147	137	98	162	112	156	48	68	48	68	78	58
	10 h	65	45	58	41	64	68	105	73	68	38	68	75	125	83	95	43
Figure 6l left	EGFP + Naloxegol	shMOR + Naloxegol
	0.173273	0.161009
	0.102099	0.263503
	0.168095	0.153352
	0.11603	0.225436
	0.194579	0.258272
	0.139296	0.178044
Figure 6l right	EGFP + Naloxegol	shMOR + Naloxegol
	51.2111	36.1908
	38.9973	27.6737
	44.17	29.4934
	41.7033	25.9887
	33.5911	27.445
	73.4363	25.4115

## Sheet: Fig7
Figure 7c		EGFP										hM4Di
	BL	88.35	101.43	63.3	56.4	62.7	71.8	52.2	82.64	64.51	45.84	74.11	51.92	87.91	53.14	91	92.7	71.54	134.57	35.42	55.41
	1 h	63.25	45.21	63.34	50.5	33.84	51.23	41.65	28.64	29.54	28.52	0	14	19.92	0	3.88	19	11.27	0	3.88	0
	2 h	62.54	25.34	32.78	32.79	22.5	52.3	31.71	11.84	38.42	41.84	0	4.8	0	4.8	0	30.1	8.75	0	0	0
	3 h	54.21	31.25	9.44	21.84	16.74	17.8	28.41	25.54	36.3	50.42	0	4.41	0	24.25	20.41	10.55	3.38	18.45	0	23.91
	4 h	28.1	28.8	35.81	20.55	43.51	42.25	86.51	68.21	40.21	38.21	20.54	35.42	35.21	75.24	86.24	91.54	122.54	98.25	80.66	120.3
	5 h	82.32	47.81	41.84	87.3	71.21	51.84	41.87	29.7	66.73	51.49	78.91	75.84	55.41	92.4	49.51	82.54	51.82	88.41	63.72	55.81
	6 h	64.45	43.21	42.5	81.42	74.21	36.85	48.21	60.3	58.21	34.82	44.81	90.42	80.4	58.42	43.12	33.84	70.21	61.12	28.74	36.12
Figure 7d	EGFP	hM4Di
	55.21	4.48
	60.32	14
	48.21	19.92
	68.24	22.45
	45.2	8.97
	38.4	28.5
	25.42	24.2
	34.51	9.48
	48.27	16.85
	38.68	36.84
Figure 7e	EGFP	hM4Di
	68.54	23.8
	48.95	35.51
	85.21	33.74
	76.2	35.4
	55.8	28.4
Figure 7g left	EGFP	hM4Di
	0.286052	0.086239
	0.283688	0.109944
	0.275537	0.159729
	0.263809	0.121607
	0.285806	0.0906018
	0.219032	0.10099
Figure 7g right	EGFP	hM4Di
	26.3556	107.255
	37.3606	95.1398
	25.9555	83.1287
	12.3064	86.0879
	12.4951	124.073
	24.6407	94.049
		Morphine + mCherry										Morphine + ChR2
Figure 7j	BL	82.7	77.2	104.2	112.8	101.7	95.7	110.3	126.3	107.8	114.2	118.4	61.4	48.5	125.7	94.5	56.5	76	55.7	150.3	49.1
	2 h	0	20.1	0	0	28.1	0	0	27.7	0	0	0	0	31.2	9.2	0	0	0	27.9	0	24.5
	4 h	0	0	0	19.4	22.7	0	13.8	0	35.8	12.6	85.8	63.4	44.2	55.8	24.5	56.2	46.3	52.6	59.3	30.5
	6 h	0	22.4	40.3	24.8	33.1	28.6	0	0	49.5	29.6	47.2	90.8	57	48.2	78.2	12.5	0	26.8	21.7	13.6
	8 h	137.9	92.4	107.8	121.5	137.9	98.5	122.5	86.5	105.8	133.8	81.9	104.9	104.2	86.4	57.2	77.7	137.8	118.5	100.2	82.8
	10 h	93.2	102.7	87.2	128.9	93.7	89.3	65.9	85.1	66.8	75.6	88.2	68.8	78.4	97	86.5	136.9	52	41.8	53.6	49.5
Figure 7k	Morphine + mCherry	Morphine + ChR2
	32.8	45.6
	28.5	53.1
	37.1	48.8
	26.4	38.8
	22.5	29.2
	20.6	55.4
	19.5	44.8
	28.4	36.2
	43.7	38.5
	39.1	41.8
Figure 7l	Morphine + mCherry	Morphine + ChR2
	38.1	78.5
	24.5	62.4
	25.8	55.8
	33.1	67.1
	45.8	37.5
	62.5	38.5
	38.5	62.1
	55.2	49.5
Figure 7n left	Morphine + mCherry	Morphine + ChR2
	0.127567	0.149004
	0.0828917	0.179217
	0.0791061	0.240071
	0.128543	0.150145
	0.144581	0.152457
	0.107783	0.215793
	0.14798	0.174234
	0.0938698	0.182725
	0.129893	0.165194
	0.139449	0.147443
Figure 7n right	Morphine + mCherry	Morphine + ChR2
	78.5977	54.2205
	122.725	22.0015
	65.424	48.7166
	46.6775	42.492
	117.827	40.177
	81.7616	41.1202
	98.5257	50.1964
	74.8303	27.9261
	52.1814	29.5087
	118.782	35.6092

## Sheet: Fig S1
		Control (Saline)										Morphine (3mg/kg)
Figure S1a left	BL	110.35	78.77	83.82	124.63	137.96	153.03	155.82	168.51	171.52	182.85	77.2	82.88	97.13	142.76	103.41	107.28	137.42	113.32	110.61	191.3
	2 h	84.47	115.82	95.25	52.71	82.45	101.82	89.14	54.37	46.51	46.51	25.88	65.22	57.34	24.26	40.91	101.73	72.14	64.93	11.61	79.05
	4 h	83.42	78.46	39.26	44.7	36.42	95.79	45.01	39.01	20.69	20.69	19.44	25.16	20.51	0.1	0.1	13.85	60.5	33.17	38.09	52.2
	6 h	19.47	110.31	45.19	65.62	62.28	131.13	61.79	16.33	66.37	66.37	49.21	21.25	61.58	14.34	7.03	12.77	42.21	40.26	11.26	0.27
	8 h	19.98	67.25	110.53	25.58	48.53	98.7	52.68	56.34	77.33	77.33	93.67	84.17	124.66	94.38	48.96	76.01	124.23	91.45	134.29	155.02
	10 h	125.74	110.82	111.18	85.87	116.53	21.51	45.11	46.45	63.235	63.235	98.56	137.6	67.65	108.35	157.65	56.7	72.4	61.2	55.8	60.4
		Control (Saline)										Morphine (6mg/kg)
Figure S1a right	BL	110.35	78.77	83.82	124.63	137.96	153.03	155.82	168.51	171.52	182.85	52.59	173.35	149.35	128.95	134.34	123.96	112.84	160.73	117.93	110.74
	2 h	84.47	115.82	95.25	52.71	82.45	101.82	89.14	54.37	46.51	46.51	82.34	21.37	12.62	0	0	2.65	105.25	12.35	42.58	27.7
	4 h	83.42	78.46	39.26	44.7	36.42	95.79	45.01	39.01	20.69	20.69	0.11	21.36	17.55	12.09	5.6	53.37	7.85	42.64	16.94	18.75
	6 h	19.47	110.31	45.19	65.62	62.28	131.13	61.79	16.33	66.37	66.37	9.5	7.38	7.7	9.77	23.71	84.88	26.16	83.21	31.1	53.1
	8 h	19.98	67.25	110.53	25.58	48.53	98.7	52.68	0	77.33	77.33	33.24	65.9	45.52	68.56	18.12	98.81	140.7	127.41	87.96	103.16
	10 h	125.74	110.82	111.18	85.87	116.53	21.51	0	46.45	63.235	63.235	42.95	80.43	57.95	65.75	50.04	108.2	112.8	98.5	99.2	80.7
Figure S1b left		Control (Saline)								morphine (10mg/kg)
	BL	0.266	0.112	0.178	0.112	0.517	0.205	0.116	0.304	0.198	0.328	0.184	0.094	0.418	0.108	0.484	0.116
	2 h	0.286	0.67	0.516	0.572	0.282	0.21	0.236	0.108	0.082	0.098	0.154	0.154	0.052	0.222	0.03	0.302
	4 h	0.418	0.588	0.336	0.372	0.238	0.172	0.21	0.196	0.526	0.22	0.248	0.636	0.252	0.708	0.06	0.068
	6 h	0.196	0.104	0.654	0.29	0.202	0.15	0.25	0.236	0.338	1.102	0.64	0.436	0.386	0.244	0.316	0.43
	8 h	0.152	0.102	0.254	0.212	0.322	0.204	0.174	0.109	0.098	0.016	0.498	0.08	0.32	0.056	0.178	0.568
	10 h	0.288	0.646	0.422	0.646	0.446	0.45	0.704	0.256	0.334	0.592	0.432	0.304	0.162	0.31	0.72	0.248
Figure S1b right	Control (Saline)	morphine (10mg/kg)
	1.606	1.576
	2.222	2.356
	2.36	2.156
	2.204	1.704
	2.007	1.59
	1.391	1.648
	1.69	1.788
	1.209	1.732
Figure S1c left		Control (Saline)								morphine (10mg/kg)
	BL	0.496	0.748	0.821	0.382	0.256	0.271	0.53	0.34	0.41	0.808	0.312	0.687	0.215	0.818	0.53	0.316
	2 h	0.553	0.393	0.242	0.625	0.41	0.72	0.661	0.302	0.628	0.275	0.055	0.56	0.051	0.428	0.484	0.112
	4 h	0.575	0.702	0.686	0.422	0.72	0.662	0.514	0.296	0.526	0.42	0.748	0.236	0.652	0.408	0.41	0.518
	6 h	0.296	0.314	0.734	0.49	0.602	0.35	0.35	0.277	0.605	1.005	0.64	0.336	0.422	0.544	0.81	0.63
	8 h	0.352	0.352	0.064	0.312	0.322	0.242	0.163	0.275	0.198	0.016	0.498	0.48	0.32	0.335	0.178	0.468
	10 h	0.688	0.485	0.412	0.646	0.746	0.95	0.826	0.486	0.813	0.232	0.528	0.611	0.752	0.656	0.458	0.655
Figure S1c right	Control (Saline)	morphine (10mg/kg)
	2.96	3.18
	2.994	2.756
	2.959	2.781
	2.877	2.91
	3.056	2.412
	3.195	3.189
	3.044	2.87
	2.176	2.699

## Sheet: Fig S2
Figure S2c		Left Side					Right Side
	-7.08	20	15	13	9	14	15	18	19	8	14
	-7.2	27	20	22	24	26	18	22	28	17	20
	-7.32	43	31	33	28	25	20	33	38	30	28
	-7.48	48	50	44	48	41	54	45	48	50	49
	-7.64	44	48	31	40	38	53	40	44	47	41
	-7.92	20	22	18	19	25	26	22	18	24	26
Figure S2f	FG+ ChAT+/FG+ (%)
	90
	98
	95
	92
	98
	95
	99
	97
	88
	94
Figure S2j left	Pre	Light
	24.65	40.23
	25.12	27.05
	32.78	42.95
	13.6	12.23
	23.85	23.98
	15.68	12.87
Figure S2j right	Pre	Light
	22.1	118.58
	31.6	101.05
	17.05	75.98
	18.73	176.5
	16.57	61.43
	26.32	110

## Sheet: Fig S3
Figure S3c		Control																		Morphine
	0 pA	1	1	0	2	2	0	0	0	3	0	2	0	0	1	1	0	0	4	0	0	2	0	0	5	2	1	0	0	0	0	0	0	0	0	0	0	0	0	0	0	0	0	0	0	0	0	0	0
	30 pA	9	23	13	31	31	11	5	3	16	10	12	0	14	8	12	7	3	34	0	3	12	3	0	14	8	9	10	0	8	0	3	3	0	19	12	0	0	0	0	0	0	22	0	0	5	4	17	20
	60 pA	13	37	22	48	48	20	8	8	24	16	18	2	29	11	20	12	7	66	1	14	21	10	3	22	11	21	20	1	13	0	14	13	0	37	17	3	0	0	0	0	0	32	0	0	9	16	25	31
	90 pA	18	44	30	59	59	28	11	11	31	19	23	9	48	13	25	15	12	81	11	22	25	16	7	28	17	29	26	3	18	0	24	17	5	50	23	9	0	0	0	0	1	39	3	0	16	24	32	38
	120 pA	22	50	35	61	61	33	13	14	33	20	26	11	70	16	28	18	16	81	19	26	28	22	12	34	21	37	34	6	22	2	31	24	7	63	26	15	1	2	2	3	2	45	5	3	14	30	38	43
	150 pA	26	55	41	61	61	38	17	16	36	22	28	16	102	17	30	18	20	81	26	27	31	26	15	38	24	41	34	12	26	4	37	29	11	73	32	20	2	5	5	8	6	50	5	6	15	34	41	48
Figure S3d	Control (saline)	Morphine (10mg/kg)
	0	60
	0	20
	10	0
	0	30
	0	50
	10	0
	10	0
	20	0
	0	20
	10	60
	0	10
	60	110
	10	20
	0	30
	0	80
	10	15
	20	10
	0	50
		110
		100
		100
		100
		90
		10
		70
		100
		30
		30
		10
		10
		30
		0
		10
		10
		10
Figure S3f	Pre-saline	Post-saline
	3.5	6.4
	5.4	4.6
	4.7	8
	3.57143	8.75
	4.25	8
	6	4.5
	6.5	9
	4.875	6.71429
	9	6
	9	7.66667
	6.6	6
	6	3.57143
	5.66667	8.33333
	4.6	4.57143
	5.33333	5.125
	3.5	3.77778
	3.66667	6.85714
	4	4.75
	4	7.14286
	4.25	7.88889
	7.125	10.3333
	10.1667	8.625
	11.125	7.25
	12.8571	5.14286
	7.33333	4.75
	4.22222	8.71429
	2.88889	5.375
	4.5	6.16667
[truncated: 5 more columns]

[truncated: 9 more sheets: Fig S4, Fig S5, Fig S6, Fig S7, Fig S8, Fig S9, Fig S10, Fig S11, Fig S12]
